# Supplementary material for: Anni 2.0: a multipurpose text-mining tool for the life sciences
Source: Genome Biol. 2008 Jun 12;9(6):R96. doi: 10.1186/gb-2008-9-6-r96 (PMC2481428; doi:10.1186/gb-2008-9-6-r96)
Supplement: Additional data file 2 — Differentially expressed genes between localized and metastasized prostate cancer as used for use case 1. [file gb-2008-9-6-r96-S2.xls]

## Sheet: Differentially expressed genes
Differentially expressed genes localized vs metastasized prostate cancer
UniGene_ID	Gene_name	Gene_symbol	Entrez_gene	AVR diff expr	direction
UNIGENE:Hs.460	Activating transcription factor 3	ATF3	467	-1.92067	DOWN
UNIGENE:Hs.552	Steroid-5-alpha-reductase alpha polypeptide 1 3-oxo-5 alpha-steroid delta 4-dehydrogenase alpha 1	SRD5A1	6715	0.1375	UP
UNIGENE:Hs.1395	Early growth response 2 Krox-20 homolog Drosophila	EGR2	1959	-2.02	DOWN
UNIGENE:Hs.2128	Dual specificity phosphatase 5	DUSP5	1847	-1.1385	DOWN
UNIGENE:Hs.2256	Matrix metalloproteinase 7 matrilysin uterine	MMP7	4316	-2.2895	DOWN
UNIGENE:Hs.2785	Keratin 17	KRT17	3872	-2.03	DOWN
UNIGENE:Hs.5199	HSPC150 protein similar to ubiquitin-conjugating enzyme	HSPC150	29089	1.74667	UP
UNIGENE:Hs.5462	Solute carrier family 4 sodium bicarbonate cotransporter member 4	SLC4A4	8671	-0.971	DOWN
UNIGENE:Hs.6838	Ras homolog gene family member E	ARHE	390	-1.06975	DOWN
UNIGENE:Hs.7744	NADH dehydrogenase ubiquinone flavoprotein 1 51kDa	NDUFV1	4723	0.465	UP
UNIGENE:Hs.8867	Cysteine-rich angiogenic inducer 61	CYR61	3491	-1.772	DOWN
UNIGENE:Hs.8878	Kinesin family member 11	KIF11	3832	0.85875	UP
UNIGENE:Hs.8944	Procollagen C-endopeptidase enhancer 2	PCOLCE2	26577	-3.015	DOWN
UNIGENE:Hs.14559	Chromosome 10 open reading frame 3	C10orf3	55165	1.22367	UP
UNIGENE:Hs.16622	Zinc finger protein 185 LIM domain	ZNF185	7739	-2.15	DOWN
UNIGENE:Hs.22370	Nexilin F actin binding protein	NEXN	91624	-1.69	DOWN
UNIGENE:Hs.24601	Fibulin 1	FBLN1	2192	-1.02925	DOWN
UNIGENE:Hs.25318	RAB27B member RAS oncogene family	RAB27B	5874	-1.13233	DOWN
UNIGENE:Hs.25590	Stanniocalcin 1	STC1	6781	0.63925	UP
UNIGENE:Hs.26770	Fatty acid binding protein 7 brain	FABP7	2173	0.3115	UP
UNIGENE:Hs.36708	BUB1 budding uninhibited by benzimidazoles 1 homolog beta yeast	BUB1B	701	1.06675	UP
UNIGENE:Hs.40098	Gremlin 1 homolog cysteine knot superfamily Xenopus laevis	GREM1	26585	-0.9465	DOWN
UNIGENE:Hs.58992	SMC4 structural maintenance of chromosomes 4-like 1 yeast	SMC4L1	10051	1.331	UP
UNIGENE:Hs.59214	DnaJ Hsp40 homolog subfamily C member 3	DNAJC3	5611	-0.6565	DOWN
UNIGENE:Hs.62192	Coagulation factor III thromboplastin tissue factor	F3	2152	-3.305	DOWN
UNIGENE:Hs.65029	Growth arrest-specific 1	GAS1	2619	-0.747	DOWN
UNIGENE:Hs.69009	UDP-GlcNAc betaGal beta-1 3-N-acetylglucosaminyltransferase 3	B3GNT3	10331	0.58	UP
UNIGENE:Hs.69771	B-factor properdin	BF	629	-1.375	DOWN
UNIGENE:Hs.72550	Hyaluronan-mediated motility receptor RHAMM	HMMR	3161	0.5515	UP
UNIGENE:Hs.74034	Caveolin 1 caveolae protein 22kDa	CAV1	857	-0.94675	DOWN
UNIGENE:Hs.74137	Transmembrane trafficking protein	TMP21	10972	-0.71175	DOWN
UNIGENE:Hs.75069	Serine hydroxymethyltransferase 2 mitochondrial	SHMT2	6472	0.99025	UP
UNIGENE:Hs.75256	Regulator of G-protein signalling 1	RGS1	5996	-0.83975	DOWN
UNIGENE:Hs.75262	Cathepsin O	CTSO	1519	-1.0315	DOWN
UNIGENE:Hs.75573	Centromere protein E 312kDa	CENPE	1062	0.83475	UP
UNIGENE:Hs.75823	ALL1-fused gene from chromosome 1q	AF1Q	10962	0.946	UP
UNIGENE:Hs.77695	Discs large homolog 7 Drosophila	DLG7	9787	1.09625	UP
UNIGENE:Hs.78106	Phosphodiesterase 8B	PDE8B	8622	-1.42	DOWN
UNIGENE:Hs.78619	Gamma-glutamyl hydrolase conjugase folylpolygammaglutamyl hydrolase	GGH	8836	1.21875	UP
UNIGENE:Hs.80296	Purkinje cell protein 4	PCP4	5121	-1.37125	DOWN
UNIGENE:Hs.80976	Antigen identified by monoclonal antibody Ki-67	MKI67	4288	1.00625	UP
UNIGENE:Hs.83758	CDC28 protein kinase regulatory subunit 2	CKS2	1164	0.95975	UP
UNIGENE:Hs.89497	Lamin B1	LMNB1	4001	1.8	UP
UNIGENE:Hs.91728	Exosome component 9	EXOSC9	5393	0.827333	UP
UNIGENE:Hs.93002	Ubiquitin-conjugating enzyme E2C	UBE2C	11065	1.5015	UP
UNIGENE:Hs.94367	Thyroid transcription factor 1	TITF1	7080	1.31725	UP
UNIGENE:Hs.101302	Collagen type XII alpha 1	COL12A1	1303	-0.49375	DOWN
UNIGENE:Hs.102408	Eyes absent homolog 4 Drosophila	EYA4	2070	-0.914	DOWN
UNIGENE:Hs.104672	Downregulated in ovarian cancer 1	DOC1	11259	-0.99075	DOWN
UNIGENE:Hs.105460	DKFZP564O0823 protein	DKFZP564O0823	25849	-0.753333	DOWN
UNIGENE:Hs.108080	Cysteine and glycine-rich protein 1	CSRP1	1465	-2.42	DOWN
UNIGENE:Hs.108106	Ubiquitin-like containing PHD and RING finger domains 1	UHRF1	29128	2.855	UP
UNIGENE:Hs.109439	Osteoglycin osteoinductive factor mimecan	OGN	4969	-1.54225	DOWN
UNIGENE:Hs.114286	CD9 antigen p24	CD9	928	-0.8955	DOWN
UNIGENE:Hs.116651	Epithelial V-like antigen 1	EVA1	10205	-1.283	DOWN
UNIGENE:Hs.116796	DIX domain containing 1	DIXDC1	85458	-0.802333	DOWN
UNIGENE:Hs.117545	Phosphodiesterase 4D cAMP-specific phosphodiesterase E3 dunce homolog Drosophila	PDE4D	5144	-0.562	DOWN
UNIGENE:Hs.119594	Citron rho-interacting serine threonine kinase 21	CIT	11113	0.4625	UP
UNIGENE:Hs.119882	Cyclin-dependent kinase 6	CDK6	1021	-0.5325	DOWN
UNIGENE:Hs.123464	Purinergic receptor P2Y G-protein coupled 5	P2RY5	10161	-1.19333	DOWN
UNIGENE:Hs.128193	Chromosome 10 open reading frame 48	C10orf48	283078	-1.285	DOWN
UNIGENE:Hs.131269	Retinoic acid receptor responder tazarotene induced 1	RARRES1	5918	-0.6845	DOWN
UNIGENE:Hs.132642	Zinc metallopeptidase STE24 homolog yeast	ZMPSTE24	10269	-0.71	DOWN
UNIGENE:Hs.132741	Similar to KIAA0160 gene product is novel.		440423	0.819	UP
UNIGENE:Hs.134830	Collagen type VIII alpha 1	COL8A1	1295	-0.62725	DOWN
UNIGENE:Hs.146542	Neuronal growth regulator 1	NEGR1	257194	-1.1665	DOWN
UNIGENE:Hs.147170	Suppression of tumorigenicity 18 breast carcinoma zinc finger protein	ST18	9705	-0.0015	DOWN
UNIGENE:Hs.147492	Paternally expressed 10	PEG10	23089	1.392	UP
UNIGENE:Hs.152292	SWI SNF related matrix associated actin dependent regulator of chromatin subfamily a member 1	SMARCA1	6594	-0.80775	DOWN
UNIGENE:Hs.153752	Cell division cycle 25B	CDC25B	994	1.12875	UP
UNIGENE:Hs.154654	Cytochrome P450 family 1 subfamily B polypeptide 1	CYP1B1	1545	-1.4215	DOWN
UNIGENE:Hs.156346	Topoisomerase DNA II alpha 170kDa	TOP2A	7153	1.59375	UP
UNIGENE:Hs.159437	Prospero-related homeobox 1	PROX1	5629	0.56	UP
UNIGENE:Hs.160562	Insulin-like growth factor 1 somatomedin C	IGF1	3479	-1.54825	DOWN
UNIGENE:Hs.162963	Anthrax toxin receptor 2	ANTXR2	118429	-1.52433	DOWN
UNIGENE:Hs.167115	KIAA0830 protein	KIAA0830	23052	-1.325	DOWN
UNIGENE:Hs.169840	TTK protein kinase	TTK	7272	2.09	UP
UNIGENE:Hs.170839	Phospholamban	PLN	5350	-1.41975	DOWN
UNIGENE:Hs.178749	Synovial sarcoma X breakpoint 3	SSX3	10214	0.604667	UP
UNIGENE:Hs.180878	Lipoprotein lipase	LPL	4023	0.93975	UP
UNIGENE:Hs.181042	Dmx-like 1	DMXL1	1657	-0.875667	DOWN
UNIGENE:Hs.183428	Sarcospan Kras oncogene-associated gene	SSPN	8082	-1.08733	DOWN
UNIGENE:Hs.183713	Endothelin receptor type A	EDNRA	1909	-1.00525	DOWN
UNIGENE:Hs.184339	Maternal embryonic leucine zipper kinase	MELK	9833	2.425	UP
UNIGENE:Hs.188518	Metallothionein 1K	MT1K	4499	-2	DOWN
UNIGENE:Hs.194698	Cyclin B2	CCNB2	9133	0.89	UP
UNIGENE:Hs.196384	Prostaglandin-endoperoxide synthase 2 prostaglandin G H synthase and cyclooxygenase	PTGS2	5743	-1.466	DOWN
UNIGENE:Hs.198760	Neurofilament heavy polypeptide 200kDa	NEFH	4744	-1.94333	DOWN
UNIGENE:Hs.202354	Deiodinase iodothyronine type II	DIO2	1734	-0.91425	DOWN
UNIGENE:Hs.211700	KIAA1411	KIAA1411	57579	-1.13667	DOWN
UNIGENE:Hs.213424	Secreted frizzled-related protein 1	SFRP1	6422	-1.10333	DOWN
UNIGENE:Hs.221941	Cytochrome b reductase 1	CYBRD1	79901	-0.70125	DOWN
UNIGENE:Hs.233160	Stanniocalcin 2	STC2	8614	1.14767	UP
UNIGENE:Hs.233389	Carboxypeptidase vitellogenic-like	CPVL	54504	-1.435	DOWN
UNIGENE:Hs.237323	Phosphoglucomutase 3	PGM3	5238	-1.09533	DOWN
UNIGENE:Hs.242721	Solute carrier family 22 extraneuronal monoamine transporter member 3	SLC22A3	6581	-1.05	DOWN
UNIGENE:Hs.250822	Serine threonine kinase 6	STK6	6790	1.2885	UP
UNIGENE:Hs.269109	Sema domain immunoglobulin domain Ig short basic domain secreted semaphorin 3C	SEMA3C	10512	-1.32267	DOWN
UNIGENE:Hs.270845	Kinesin family member 23	KIF23	9493	0.847333	UP
UNIGENE:Hs.283749	Angiogenin ribonuclease RNase A family 5	RNASE4	6038	-0.963	DOWN
UNIGENE:Hs.284122	WNT inhibitory factor 1	WIF1	11197	-0.715	DOWN
UNIGENE:Hs.291030	IQ motif containing GTPase activating protein 2	IQGAP2	10788	-0.89725	DOWN
UNIGENE:Hs.293185	Hypothetical protein FLJ39822	FLJ39822	151258	-1.12133	DOWN
UNIGENE:Hs.296049	Microfibrillar-associated protein 4	MFAP4	4239	-1.33775	DOWN
UNIGENE:Hs.298651	RAB27A member RAS oncogene family	RAB27A	5873	-1.14067	DOWN
UNIGENE:Hs.305971	Solute carrier family 2 facilitated glucose transporter member 10	SLC2A10	81031	-1.30833	DOWN
UNIGENE:Hs.307835	Phosphoglucomutase 5	PGM5	5239	-1.606	DOWN
UNIGENE:Hs.326035	Early growth response 1	EGR1	1958	-2.267	DOWN
UNIGENE:Hs.334562	Cell division cycle 2 G1 to S and G2 to M	CDC2	983	1.18633	UP
UNIGENE:Hs.347524	Hypothetical protein MGC24665	MGC24665	116028	2.455	UP
UNIGENE:Hs.350966	Pituitary tumor-transforming 1	PTTG1	9232	1.91833	UP
UNIGENE:Hs.365706	Matrix Gla protein	MGP	4256	-1.70975	DOWN
UNIGENE:Hs.367688	Homo sapiens clone IMAGE 4794726 mRNA			-1.968	DOWN
UNIGENE:Hs.368986	Hypothetical LOC400047		400047	-1.8575	DOWN
UNIGENE:Hs.369063	Zic family member 2 odd-paired homolog Drosophila	ZIC2	7546	1.85333	UP
UNIGENE:Hs.369448	Fraser syndrome 1	FRAS1	80144	0.435333	UP
UNIGENE:Hs.370661	Phosphodiesterase 5A cGMP-specific	PDE5A	8654	-0.715	DOWN
UNIGENE:Hs.371249	Pleiotrophin heparin binding growth factor 8 neurite growth-promoting factor 1	PTN	5764	-1.72533	DOWN
UNIGENE:Hs.375762	CDNA FLJ37631 fis clone BRCOC2015944			-1.645	DOWN
UNIGENE:Hs.380325	Folate hydrolase prostate-specific membrane antigen 1	FOLH1	2346	-0.57025	DOWN
UNIGENE:Hs.384598	Serine or cysteine proteinase inhibitor clade G C1 inhibitor member 1 angioedema hereditary	SERPING1	710	-0.757	DOWN
UNIGENE:Hs.386189	G-2 and S-phase expressed 1	GTSE1	51512	0.655	UP
UNIGENE:Hs.389700	Microsomal glutathione S-transferase 1	MGST1	4257	-0.191667	DOWN
UNIGENE:Hs.403933	F-box protein 32	FBXO32	114907	-0.15025	DOWN
UNIGENE:Hs.406068	Ubiquitin-conjugating enzyme E2M UBC12 homolog yeast	UBE2M	9040	0.321	UP
UNIGENE:Hs.409934	Major histocompatibility complex class II DQ beta 1	HLA-DQB1	3119	-1.021	DOWN
UNIGENE:Hs.410037	Connective tissue growth factor	CTGF	1490	-2.36425	DOWN
UNIGENE:Hs.411295	Hypothetical protein FLJ23259	FLJ23259	79782	0.746667	UP
UNIGENE:Hs.412939	ELOVL family member 6 elongation of long chain fatty acids FEN1 Elo2 SUR4 Elo3-like yeast	ELOVL6	79071	0.101667	UP
UNIGENE:Hs.432397	KIAA0934	KIAA0934	22982	-0.07825	DOWN
UNIGENE:Hs.433180	DNA replication complex GINS protein PSF2	Pfs2	51659	1.1575	UP
UNIGENE:Hs.433845	Keratin 5 epidermolysis bullosa simplex Dowling-Meara Kobner Weber-Cockayne types	KRT5	3852	-1.57867	DOWN
UNIGENE:Hs.434886	Cell division cycle associated 5	CDCA5	113130	0.907	UP
UNIGENE:Hs.434980	Amyloid beta A4 precursor protein protease nexin-II Alzheimer disease	APP	351	-1.0185	DOWN
UNIGENE:Hs.435013	Colon carcinoma related protein	FLJ38507	389136	-1.22325	DOWN
UNIGENE:Hs.435369	Four and a half LIM domains 1	FHL1	2273	-2.142	DOWN
UNIGENE:Hs.435689	Aldehyde dehydrogenase 1 family member A2	ALDH1A2	8854	-0.929	DOWN
UNIGENE:Hs.435948	ATPase family AAA domain containing 1	ATAD1	84896	-0.58975	DOWN
UNIGENE:Hs.436123	Sulfotransferase family cytosolic 1C member 1	SULT1C1	6819	0.720333	UP
UNIGENE:Hs.438265	Transglutaminase 4 prostate	TGM4	7047	-2.0785	DOWN
UNIGENE:Hs.438550	KIAA0056 protein	KIAA0056	23310	-1.3275	DOWN
UNIGENE:Hs.440414	Spastic paraplegia 20 spartin Troyer syndrome	SPG20	23111	-0.6825	DOWN
UNIGENE:Hs.443687	Four and a half LIM domains 2	FHL2	2274	-1.5675	DOWN
UNIGENE:Hs.444082	Enhancer of zeste homolog 2 Drosophila	EZH2	2146	1.17525	UP
UNIGENE:Hs.444403	Protein phosphatase 1 regulatory inhibitor subunit 12B	PPP1R12B	4660	-0.31325	DOWN
UNIGENE:Hs.446357	Chromosome 14 open reading frame 24	C14orf24	283635	-0.34375	DOWN
UNIGENE:Hs.458355	Complement component 1 s subcomponent	C1S	716	-0.96625	DOWN
UNIGENE:Hs.459362	Protein regulator of cytokinesis 1	PRC1	9055	0.9585	UP
UNIGENE:Hs.459538	Aldehyde dehydrogenase 1 family member A3	ALDH1A3	220	-1.036	DOWN
UNIGENE:Hs.460109	Myosin heavy polypeptide 11 smooth muscle	MYH11	4629	-0.892667	DOWN
UNIGENE:Hs.460558	Hypothetical protein MGC5178	MGC5178	79008	0.799	UP
UNIGENE:Hs.464422	Collectin sub-family member 12	COLEC12	81035	-0.972	DOWN
UNIGENE:Hs.465929	Calponin 1 basic smooth muscle	CNN1	1264	-2.77667	DOWN
UNIGENE:Hs.466804	Phospholipase A2 group IIA platelets synovial fluid	PLA2G2A	5320	-1.36325	DOWN
UNIGENE:Hs.469690	Hypothetical protein FLJ14681	FLJ14681	84910	-1.0005	DOWN
UNIGENE:Hs.471461	Acyl-CoA synthetase long-chain family member 3	ACSL3	2181	-0.78375	DOWN
UNIGENE:Hs.477325	ELL associated factor 2	EAF2	55840	-1.2385	DOWN
UNIGENE:Hs.477375	Myosin light polypeptide kinase	MYLK	4638	-1.49975	DOWN
UNIGENE:Hs.478275	Tumor necrosis factor ligand superfamily member 10	TNFSF10	8743	-1.41775	DOWN
UNIGENE:Hs.480311	LIM protein similar to rat protein kinase C-binding enigma	LIM	10611	-0.718333	DOWN
UNIGENE:Hs.480615	Synaptopodin 2	SYNPO2	171024	-2.63167	DOWN
UNIGENE:Hs.484099	Potassium large conductance calcium-activated channel subfamily M beta member 1	KCNMB1	3779	-1.33667	DOWN
UNIGENE:Hs.485616	Dystonin	DST	667	-0.329	DOWN
UNIGENE:Hs.485635	RAB23 member RAS oncogene family	RAB23	51715	-1.06667	DOWN
UNIGENE:Hs.486354	Protein kinase cAMP-dependent catalytic inhibitor beta	PKIB	5570	0.104	UP
UNIGENE:Hs.491805	Thymus high mobility group box protein TOX	TOX	9760	0.84575	UP
UNIGENE:Hs.496383	Sterol O-acyltransferase acyl-Coenzyme A cholesterol acyltransferase 1	SOAT1	6646	-1.08275	DOWN
UNIGENE:Hs.497369	Neuron navigator 1	NAV1	89796	0.5525	UP
UNIGENE:Hs.497741	Centromere protein F 350 400ka mitosin	CENPF	1063	0.9315	UP
UNIGENE:Hs.500015	Cyclin-dependent kinase 5 regulatory subunit 1 p35	CDK5R1	8851	-0.103333	DOWN
UNIGENE:Hs.500483	Actin alpha 2 smooth muscle aorta	ACTA2	59	-1.116	DOWN
UNIGENE:Hs.501898	Murine retrovirus integration site 1 homolog	MRVI1	10335	-1.7375	DOWN
UNIGENE:Hs.503998	Transgelin	TAGLN	6876	-3.2175	DOWN
UNIGENE:Hs.504115	Tripartite motif-containing 29	TRIM29	23650	-1.16233	DOWN
UNIGENE:Hs.505202	Bicaudal D homolog 1 Drosophila	BICD1	636	-0.15725	DOWN
UNIGENE:Hs.507916	Transforming growth factor beta 1 induced transcript 4	TGFB1I4	8848	-0.349	DOWN
UNIGENE:Hs.508423	ATP-binding cassette sub-family C CFTR MRP member 4	ABCC4	10257	-1.78667	DOWN
UNIGENE:Hs.510989	Meis1 myeloid ecotropic viral integration site 1 homolog 2 mouse	MEIS2	4212	-0.8405	DOWN
UNIGENE:Hs.511093	Nucleolar and spindle associated protein 1	NUSAP1	51203	1.7465	UP
UNIGENE:Hs.511915	Enolase 2 gamma neuronal	ENO2	2026	1.21175	UP
UNIGENE:Hs.514289	Homeo box B2	HOXB2	3212	1.715	UP
UNIGENE:Hs.514556	Neuronal pentraxin I	NPTX1	4884	0.83525	UP
UNIGENE:Hs.516105	Actin gamma 2 smooth muscle enteric	ACTG2	72	-2.5405	DOWN
UNIGENE:Hs.516468	ADP-ribosylation-like factor 6 interacting protein 6	ARL6IP6	151188	0.07525	UP
UNIGENE:Hs.517949	Microtubule-associated protein 4	MAP4	4134	0.32275	UP
UNIGENE:Hs.518089	Solute carrier family 15 H peptide transporter member 2	SLC15A2	6565	-1.63333	DOWN
UNIGENE:Hs.519168	Fibromodulin	FMOD	2331	-1.865	DOWN
UNIGENE:Hs.520189	ELOVL family member 5 elongation of long chain fatty acids FEN1 Elo2 SUR4 Elo3-like yeast	ELOVL5	60481	-0.593333	DOWN
UNIGENE:Hs.521064	Vav-1 interacting Kruppel-like protein	VIK	79027	-1.338	DOWN
UNIGENE:Hs.523012	DNA-damage-inducible transcript 4	DDIT4	54541	1.27	UP
UNIGENE:Hs.524430	Nuclear receptor subfamily 4 group A member 1	NR4A1	3164	-1.091	DOWN
UNIGENE:Hs.527412	N-acylsphingosine amidohydrolase acid ceramidase 1	ASAH1	427	-0.515	DOWN
UNIGENE:Hs.528654	Hypothetical protein FLJ11029	FLJ11029	55771	1.41	UP
UNIGENE:Hs.529177	Similar to MAP microtubule affinity-regulating kinase 1		440945	1.895	UP
UNIGENE:Hs.529517	Lactotransferrin	LTF	4057	-3.08275	DOWN
UNIGENE:Hs.529618	Transferrin receptor p90 CD71	TFRC	7037	0.3705	UP
UNIGENE:Hs.529892	Sequestosome 1	SQSTM1	8878	0.9275	UP
UNIGENE:Hs.532851	Ribonuclease H2 large subunit	RNASEH2A	10535	1.89	UP
UNIGENE:Hs.533391	Testis derived transcript 3 LIM domains	TES	26136	-0.917667	DOWN
UNIGENE:Hs.533566	H19 imprinted maternally expressed untranslated mRNA	H19	283120	1.07125	UP
UNIGENE:Hs.534115	A disintegrin-like and metalloprotease reprolysin type with thrombospondin type 1 motif 1	ADAMTS1	9510	-1.078	DOWN
UNIGENE:Hs.534293	Serine or cysteine proteinase inhibitor clade A alpha-1 antiproteinase antitrypsin member 3	SERPINA3	12	-1.74925	DOWN
UNIGENE:Hs.534309	Cysteine-rich protein 2	CRIP2	1397	1.13667	UP
UNIGENE:Hs.546260	Helicase lymphoid-specific	HELLS	3070	0.577	UP

## Sheet: Anni cluster annotation up genes
User case 1 Anni cluster annotation: Up regulated genes
Cluster A:	Concept ID	Entrez Gene	Score	Direction			Rank	Annotation:	% contribution
CENPE	3020429	1062	0.83	UP			1	AURKA	4.28683
BUB1B	3000933	701	1.07	UP			2	Kinetochores	4.24969
CENPF	3022969	1063	0.93	UP			3	CDC25B	2.73518
TTK	3002489	7272	2.09	UP			4	BUB1B	2.71426
KIF11	3003322	3832	0.86	UP			5	Cyclin B	2.60589
AURKA	3002670	6790	1.29	UP			6	KIF23	2.3484
DLG7	3008840	9787	1.1	UP			7	PTTG1	2.24782
CIT	3021404	11113	0.46	UP			8	Mitosis	2.18241
KIF23	3011491	9493	0.85	UP			9	Anaphase	2.00347
CEP55	3010019	55165	1.22	UP			10	anaphase-promoting complex	1.97809
EZH2	3037926	2146	1.18	UP			11	EZH2	1.70722
PRC1	3037868	9055	0.96	UP			12	Centrosome	1.69948
MAP4	3001780	4134	0.32	UP			13	PRC1	1.67357
PTTG1	3003110	9232	1.92	UP			14	Cytokinesis	1.63579
UBE2C	3005096	11065	1.5	UP			15	CEP55	1.44884
UBE2T	3040929	29089	1.75	UP			16	kinesin activity	1.43611
UBE2M	3002952	9040	0.32	UP			17	Ubiquitins	1.29597
SQSTM1	3031202	8878	0.93	UP			18	Ubiquitin	1.29351
MELK	3032111	9833	2.43	UP			19	Cell Cycle Proteins	1.2903
CCNB2	3074359	9133	0.89	UP			20	midbody	1.26398
CDC25B	3041451	994	1.13	UP			21	UBE2C	1.22685
CDC2	3068203	983	1.19	UP			22	spindle midzone	1.22618
CKS2	3086883	1164	0.96	UP			23	UBE2T	1.19981
CDCA5	3049860	113130	0.91	UP			24	Mitotic Spindle Apparatus	1.14532
							25	CCNB1	1.12193
size:	24						26	KIF11	1.12041
av score:	0.02						27	DLG7	1.04217
p	1 * 10^-25						28	spindle checkpoint activity	1.03392
Cluster B:	Concept ID	Entrez Gene	Score	Direction
TOP2A	3000830	7153	1.59	UP			Rank	Annotation:	% contribution
UHRF1	3007866	29128	2.86	UP			1	MKI67	20.4487
MKI67	3001814	4288	1.01	UP			2	UHRF1	16.8414
TITF1	3002488	7080	1.32	UP			3	TOP2A	6.43173
ENO2	3074414	2026	1.21	UP			4	TITF1	6.40116
							5	MIB1	4.80968
							6	DNA Topoisomerases, Type II, Eukaryotic	4.5899
size:	5						7	Nuclear Proteins	3.56958
av score:	0.0235						8	Small cell carcinoma of lung	3.35871
p	2.4*10^-7						9	Topoisomerase	2.50083
							10	ENO2	2.21148
							11	Topoisomerase II	2.19401
							12	Tumor Markers, Biological	2.01654
							13	Stains	1.57009
							14	Antigens, Neoplasm	1.49013
Cluster C:	Concept ID	Entrez Gene	Score	Direction			Rank	Annotation:	% contribution
DDIT4	3010400	54541	1.27	UP			1	STC1	71.3398
STC2	3002753	8614	1.15	UP			2	STC2	17.6443
STC1	3002374	6781	0.64	UP			3	DDIT4	10.6521
							4	SESN2	0.119469
size:	3						5	Hypoxia-Inducible Factor 1	0.0536327
av score:	0.16						6	PERK kinase	0.0365139
p	1.1*10^-11						7	SETD2	0.0256808
							8	unfolded protein response	0.0184026

## Sheet: Anni cluster annotation down genes
User case 1 Anni cluster annotation: Down regulated genes
Cluster A	Concept ID	Entrez Gene	Score	Direction		Rank	Annotation:	% contribution
CFB	3001292	629	1.38	DOWN		1	SERPING1	30.6317
C1S	3001314	716	0.97	DOWN		2	C1S	10.5717
SERPING1	3000044	710	0.76	DOWN		3	Complement System Proteins	7.5502
ADAMTS1	3021381	9510	1.08	DOWN		4	CFB	5.006
FOLH1	3071658	2346	0.57	DOWN		5	Complement Activation	4.66617
APP	3056379	351	1.02	DOWN		6	KLK3	4.38238
SERPINA3	3040658	12	1.75	DOWN		7	SERPINA3	3.55939
						8	C1QA	3.22248
size:	7					9	ADAMTS1	2.18672
Cluster B:	Concept ID	Entrez Gene	Score	Direction		Rank	Annotation:	% contribution
MYH11	3068258	4629	0.89	DOWN		1	CTGF	29.5612
TAGLN	3002398	6876	3.22	DOWN		2	CYR61	16.377
CNN1	3000995	1264	2.78	DOWN		3	TAGLN	11.5367
CYR61	3001194	3491	1.77	DOWN		4	calponin	9.35472
CTGF	3001431	1490	2.36	DOWN		5	MYH11	5.01997
ACTG2	3088649	72	2.54	DOWN		6	SRF	4.7889
ACTA2	3048026	59	1.12	DOWN		7	NOV	2.97984
						8	ACTC1	2.26405
size:	7					9	Acta2	2.02567
						10	ACTG2	1.83647
						11	CNN1	1.67105
						12	ACTA2	1.50191
						13	Smooth Muscle Myosins	1.23297
Cluster C:	Concept ID	Entrez Gene	Score	Direction		Rank	Annotation:	% contribution
PPP1R12B	3023754	4660	0.31	DOWN		1	myosin phosphatase	26.6507
MYLK	3014202	4638	1.5	DOWN		2	PLN	25.6031
PLN	4001374	5350	1.42	DOWN		3	Phosphorylation	9.29758
MRVI1	3004425	10335	1.74	DOWN		4	PPP1R12A	5.21902
						5	Cyclic GMP-Dependent Protein Kinases	3.92333
size:	4					6	Calmodulin	3.08296
						7	infliximab	2.65444
						8	MRVI1	2.3364
						9	Smooth muscle (tissue)	1.65995
						10	smooth muscle contraction	1.48476
Cluster D:	Concept ID	Entrez Gene	Score	Direction		Rank	Annotation:	% contribution
FMOD	3001530	2331	1.87	DOWN		1	MGP	18.3044
MGP	3000693	4256	1.71	DOWN		2	Extracellular Matrix Proteins	11.2526
OGN	3008542	4969	1.54	DOWN		3	OGN	9.8753
PCOLCE2	3008357	26577	3.02	DOWN		4	PTN	6.73631
PTN	3002117	5764	1.73	DOWN		5	LUM	4.02213
MMP7	3037619	4316	2.29	DOWN		6	BMP1	3.88561
FBLN1	3021295	2192	1.03	DOWN		7	PCOLCE	2.73734
						8	Proteoglycan	2.70309
size:	7
Cluster E:	Concept ID	Entrez Gene	Score	Direction		Rank	Annotation:	% contribution
Tgfb1i4	4001284	8848	0.35	DOWN		1	EGR1	62.4578
ATF3	3001265	467	1.92	DOWN		2	ATF3	10.4683
NR4A1	3001612	3164	1.09	DOWN		3	EGR2	9.30788
EGR1	3056394	1958	2.27	DOWN		4	NR4A1	5.00253
EGR2	3020123	1959	2.02	DOWN		5	Tgfb1i4	2.07952
						6	transcription factor	1.53725
size:	5					7	JUN	0.847045
						8	Proto-Oncogene Proteins c-fos	0.666771
Cluster F:	Concept ID	Entrez Gene	Score	Direction		Rank	Annotation:	% contribution
CDK6	3000963	1021	0.53	DOWN		1	CDK5	37.4543
NEFH	3040755	4744	1.94	DOWN		2	CDK5R1	25.2167
CDK5R1	3031200	8851	0.1	DOWN		3	Cyclin-Dependent Kinases	9.5426
TMED10	3004972	10972	0.71	DOWN		4	NEFH	4.25706
						5	Neurofilament-H	3.12009
size:	4
Cluster G:	Concept ID	Entrez Gene	Score	Direction		Rank	Annotation:	% contribution
RAB27B	3020879	5874	1.13	DOWN		1	RAB27A	65.026
RAB27A	3003069	5873	1.14	DOWN		2	RAB27B	12.1185
RAB23	3007503	51715	1.07	DOWN		3	Rab27b	10.0034
						4	rab 27a protein	4.19647
size:	3					5	MYRIP	1.14371
						6	Myo5a	0.944408
						7	Melanosomes	0.769893
						8	SYTL1	0.701506
						9	UNC13D	0.668697
						10	SYTL5	0.648394
						11	MYO5A	0.639646
						12	MLPH	0.636926
						13	SYTL4	0.5461
						14	SYTL2	0.420036
						15	RAB23	0.388632
						16	SHD	0.375474
						17	RAB6A	0.150122
						18	CHM	0.100949
						19	RAB3A	0.068396
						20	GTP Binding	0.0498853
						21	melanocyte	0.0370871
						22	Synaptotagmins	0.0320207
						23	Membrane Protein Traffic	0.0317789
						24	RAB37	0.0274098
						25	Rab8a	0.0223228
						26	RAB10	0.0156482
						27	Guanosine Triphosphate Phosphohydrolases	0.0149355
						28	RAB7	0.0149103
						29	Exocytosis	0.0119074
Cluster H:	Concept ID	Entrez Gene	Score	Direction		Rank	Annotation:	% contribution
SLC22A3	3022630	6581	1.05	DOWN		1	Mrpplf3	30.5792
SLC4A4	3055776	8671	0.97	DOWN		2	ABCC1	11.2514
SLC15A2	3056912	6565	1.63	DOWN		3	Membrane Transport Proteins	10.0434
Cd9	4000778	928	0.9	DOWN		4	symporter	10.0043
ABCC4	3074563	10257	1.79	DOWN		5	Cd9	7.23731
						6	ABCC4	3.03951
size:	5					7	SLC22A1	2.87598
						8	symporter activity	2.31346
